# Supplementary material for: Thermoregulatory heat-escape/cold-seeking behavior in mice and the influence of TRPV1 channels
Source: PLoS One. 2022 Nov 16;17(11):e0276748. doi: 10.1371/journal.pone.0276748 (PMC9668124; doi:10.1371/journal.pone.0276748)
Supplement: S1 Table — (XLSX) [file pone.0276748.s002.xlsx]

## Sheet: Figure2
		CON				CAP
		36ºC	38ºC	40ºC		36ºC	38ºC	40ºC
0-30min[A]	#1	35.7208	78	76.5271		9.29653	33.6285	24.7653
	#2	34.7	62	68.8062		14.2965	14.4993	32.3965
	#3	36.7	77	71.9097		17.5792	23.5889	29.4757
	#4	34.7	76.5097	69.3569		10.1354	22.5646	13.0986
	#5	35.7208	62	76		15.0965	9.26667	5.7375
	#6	35.7208	71.191	72.52		17.5792	47.4486	21.0947
	#7	35.8	73.1583	72.52		25.3604	0
	#8	37	84	71.8522		15.6205
mean		35.7578	72.9824	72.4365		15.6205	21.5709	21.0947
SD		0.817187	7.7424	2.74452		4.99493	15.7417	10.1116
31-60min[B]	#1	39.3	73.8549	94.7694		5.33403	33.6285	24.7653
	#2	41.3	92.6813	95.5076		11.5757	14.4993	32.3965
	#3	40.2	73.1177	82.7306		13.0986	23.5889	29.4757
	#4	40.2569	89.8424	86.6194		5.7375	22.5646	13.0986
	#5	40.2569	79.3014	96		20.6646	9.26667	5.7375
	#6	40.2569	90.2208	91.1254		13.0986	47.4486	21.0947
	#7	41	74.5056	91.1254		24.7653	0
	#8	41.5	88.9	90.5181		13.4678
mean		40.5089	82.803	91.0495		13.4678	21.5709	21.0947
SD		0.716799	8.40334	4.58794		6.64611	15.7417	10.1116
61-90min[C]	#1	59.0188	85.6681	86.7556		2.93819	28.2035	26.2812
	#2	59.0188	67.566	89.3236		6.51944	23.1812	31.4326
	#3	59.0188	84.7618	77.6361		20.4604	15.6264	33.9708
	#4	59.0188	82.2785	76.8056		15.2993	38.2035	20.4604
	#5	57	83.2653	90		10.2604	2.93819	15.2993
	#6	59.0188	50	84.1042		20.4604	33.2507	25.4889
	#7	60	62.8188	84.1042		26.2812	1.97083
	#8	61	58.2417	83.6623		14.6028
mean		59.1367	71.825	84.0489		14.6028	20.482	25.4889
SD		1.12455	13.9347	4.84487		7.79885	14.2479	6.88495

## Sheet: Figure3
Control trial [A]		time	0	5	10	15	20	25	30	35	40	45	50	55	60	65	70	75	80	85	90
	CON	#1	38.8267	37.6488	38.1683	38.7335	38.2477	38.0847	37.5399	36.546	36.5405	37.1011	37.1922	36.7364	36.5156	35.6402	36.2264	35.6798	35.4402	35.7324	35.6707
		#2	37.5301	37.1503	38.3354	38.5182	38.2436	37.8685	37.305	37.4463	37.0859	36.6515	37.2214	36.7132	36.5784	35.9151	35.9753	35.529	35.292	34.7302	36.1168
		#3	37.2866	38.8097	38.1178	38.5019	38.1088	38.0603	37.4053	36.9106	36.826	37.0821	36.9506	37.0063	36.8923	36.1896	36.311	35.3409	35.3685	35.33	35.9546
		#4	37.9915	36.9743	38.2741	38.2431	38.0989	37.963	37.5944	37.5422	36.8177	37.0365	37.0008	36.8996	36.7984	35.9212	36.441	35.4432	35.5052	35.7507	34.9992
		#5	37.026	38.6313	38.5503	38.4354	38.3932	38.2295	37.5657	36.8324	36.9737	37.3953	37.1244	36.5499	36.6651	35.9834	36.2584	35.4467	35.6906	34.9126	35.5885
		#6	37.9759	38.1967	38.5319	38.6424	37.9666	37.9404	37.6975	37.4384	37.2635	36.8064	36.7476	36.8134	36.7721	36.2239	35.8573	35.6917	35.012	34.7055	35.3607
	mean		37.7728	37.9018	38.3296	38.5124	38.1765	38.0244	37.518	37.1193	36.9179	37.0121	37.0395	36.7865	36.7036	35.9789	36.1782	35.5219	35.3848	35.1936	35.6151
	SD		0.584918	0.699102	0.165134	0.155108	0.136147	0.117012	0.128381	0.374636	0.227934	0.235422	0.162389	0.144747	0.13024	0.194332	0.199833	0.128075	0.20775	0.438043	0.368515
	CAP	#1	37.7053	37.8501	38.2543	37.9754	37.853	37.6243	37.5283	37.4644	37.3055	37.1311	37.3586	36.0111	36.1866	37.0798	36.4608	36.1275	36.9933	35.1425	36.5865
		#2	37.5782	37.7937	38.0675	38.091	37.756	37.5739	37.1596	37.3509	37.3764	37.1678	36.3799	35.9481	36.86	36.4272	34.4692	35.9146	36.312	35.5302	36.4952
		#3	38.8049	39.0178	38.041	38.0195	37.8518	37.6789	37.5025	36.9144	36.8981	36.7954	36.8972	37.1331	37.2417	36.1841	37.2171	34.7793	35.7688	36.0104	36.6386
		#4	35.8984	38.5343	38.2543	38.2492	37.9403	37.496	37.4866	37.6222	36.4952	36.5739	36.6657	36.8421	35.9966	36.5534	36.5921	36.4942	35.3675	36.4656	35.0693
		#5	38.2614	36.9721	38.2816	38.1122	37.7668	37.8037	37.6078	37.1969	37.3786	36.9274	36.5746	36.9227	36.5607	35.4904	36.5558	35.5143	35.9053	35.4374	34.889
		#6	37.9217	37.7076	38.0865	37.9385	37.9408	37.6861	37.3701	37.4147	37.3201	36.8851	36.7801	36.2064	36.2495	36.2821	35.7295	36.4408	34.4988	35.871	36.1394
	mean		37.695	37.9793	38.1642	38.0643	37.8514	37.6438	37.4425	37.3272	37.129	36.9135	36.776	36.5106	36.5158	36.3362	36.1707	35.8784	35.8076	35.7429	35.9697
	SD		0.898679	0.648833	0.100497	0.102407	0.0732094	0.0963408	0.144632	0.224144	0.328169	0.200967	0.306543	0.470044	0.427446	0.474308	0.875108	0.591538	0.77222	0.429981	0.72015
		time	0	5	10	15	20	25	30	35	40	45	50	55	60	65	70	75	80	85	90
36ºC trial [B]	CON	#1	37.5275	38.205	38.165	37.9475	37.6625	37.53	37.4025	37.14	36.88	36.5775	35.99	36	35.99	35.955	36.11	35.915	35.515	35.4325	35.4
		#2	37.7425	37.9475	37.765	37.385	37.3	37.325	36.92	36.71	36.2775	36.025	36.0725	36.335	36.4725	36.375	36.0875	35.76	35.5225	35.5075	35.4
		#3	37.725	37.97	37.8025	37.49	37.3025	37.1675	36.9575	36.8	36.5125	36.22	36.1125	35.825	35.8125	35.5975	35.5875	35.325	34.995	35.125	35.034
		#4	37.535	37.9763	37.865	37.5663	37.3813	37.3275	37.0612	36.825	36.4787	36.2012	35.9312	36.0675	36.1313	36.065	35.9987	35.7375	35.4187	35.37	35.249
	mean		37.6325	38.0247	37.8994	37.5972	37.4116	37.3375	37.0853	36.8687	36.5372	36.2559	36.0266	36.0569	36.1016	35.9981	35.9459	35.6844	35.3628	35.3588	35.2707
	SD		0.101474	0.104651	0.157464	0.212243	0.148517	0.128659	0.190297	0.162341	0.217361	0.200634	0.0705634	0.183349	0.242115	0.277879	0.211082	0.218449	0.216262	0.143467	0.149946
	CAP	#1	38	40.18	39.9075	39.685	39.4325	39.37	39.2325	39.34	39.245	39.03	38.9325	38.9875	39.2075	39.05	39.195	39.5775	39.565	39.5625	39.47
		#2	37	38.8525	39.1875	39.0425	38.95	38.6825	38.44	38.3	37.97	38.1	38.3125	38.5575	38.69	38.835	38.875	38.415	38.5825	38.8775	38.79
		#3	39.3175	40.08	39.8075	39.585	39.3325	39.27	39.1325	39.24	39.145	38.93	38.8325	38.8875	39.1075	38.95	39.095	39.4775	39.465	39.4625	39.459
		#4	38.5775	39.8042	39.7342	39.5375	39.3383	39.2075	39.035	39.06	38.8867	38.7867	38.7925	38.9108	39.1017	39.045	39.155	39.2567	39.3042	39.4008	39.381
	mean		38.2237	39.7292	39.6592	39.4625	39.2633	39.1325	38.96	38.985	38.8117	38.7117	38.7175	38.8358	39.0267	38.97	39.08	39.1817	39.2292	39.3258	39.275
	SD		0.846914	0.524525	0.27918	0.248263	0.185205	0.266194	0.308236	0.408013	0.503219	0.363582	0.239322	0.164899	0.198874	0.0875357	0.123592	0.457604	0.384774	0.265196	0.282109
38ºC trial [C]		time	0	5	10	15	20	25	30	35	40	45	50	55	60	65	70	75	80	85	90
	CON	#1	36.975	37.5	38	38.1325	37.9225	37.72	37.1875	36.4875	36.255	36.5625	36.8475	36.5225	36.3925	35.9325	35.6425	35.22	35.14	34.9775	35.5075
		#2	37.15	37.385	37.97	38.1775	38.195	38.0325	37.4775	37.2625	36.8225	36.7725	37.0525	36.7025	36.605	35.875	35.78	35.225	35.1625	34.6375	34.735
		#3	38.5625	38.725	38.6775	38.545	38.1825	38.0275	37.5825	37.135	37.0275	37.2225	37.275	36.845	36.7825	36.185	36.1475	35.735	35.655	35.2925	36.055
		#4	38.275	38.5475	38.8275	38.8375	38.5375	38.105	37.7125	37.4175	37.0825	37.0675	37.255	36.9925	37.105	36.6725	36.6225	36.0125	35.76	35.36	35.2125
		#5	37.1	37.66	38.275	38.28	37.99	37.8825	37.5375	37.1525	37.055	36.9	36.8525	36.5575	36.565	36.1875	35.76	35.4875	35.825	35.805	35.8775
	mean		37.6125	37.9635	38.35	38.3945	38.1655	37.9535	37.4995	37.091	36.8485	36.905	37.0565	36.724	36.69	36.1705	35.9905	35.536	35.5085	35.2145	35.4775
	SD		0.66699	0.559025	0.348651	0.26372	0.214193	0.137283	0.174086	0.318102	0.310599	0.228954	0.185719	0.176363	0.241718	0.281591	0.358502	0.30515	0.296781	0.391163	0.472427
	CAP	#1	39.4125	39.86	40.17	40.0725	39.465	39.465	40.07	40.135	39.5575	40.315	39.4875	38.67	37.4925	38.3	39.7475	38.7925	38.08	38.095	38.73
		#3	37.9375	38.7475	39.92	39.8625	39.335	39.385	39.22	39.1075	39.0425	38.615	38.58	39.2275	39.63	38.865	38.2225	38.375	38.375	38.375	38.375
		#4	36.1625	37.3225	39.5525	39.955	39.3975	39.4825	39.51	39.1525	38.8925	39.565	39.865	39.625	40.585	40.58	40.1025	40.3275	39.1975	39.15	38.1175
		#5	38.85	39.61	40.245	40.415	40.44	40.31	39.915	39.995	39.97	39.945	39.9375	39.8575	39.74	40.09	39.9975	40.015	40.0575	40.06	40.1025
		#6	37.4375	38.58	40.37	40.54	40.4075	40.53	40.4425	40.1025	39.935	39.3275	38.195	37.1125	36.575	36.635	36.4625	37.2525	37.83	38.0425	37.89
		#7	36.875	38.0725	39.4125	39.5275	40.0425	40.5	40.385	40.25	40.2375	40.24	40.2825	40.34	40.4125	40.4625	40.4425	40.4225	40.405	40.3425	40.2575
	mean		38.0906	38.885	39.9719	40.0763	39.6594	39.6606	39.6788	39.5975	39.3656	39.61	39.4675	39.345	39.3619	39.4587	39.5175	39.3775	38.9275	38.92	38.8312
	SD		1.23137	0.992039	0.270378	0.209258	0.453033	0.376714	0.334596	0.470382	0.4273	0.632712	0.54013	0.450135	1.14077	0.915276	0.758708	0.814883	0.770278	0.763241	0.765495
40ºC trial [D]		time	0	5	10	15	20	25	30	35	40	45	50	55	60	65	70	75	80	85	90
	CON	#1	38.3525	38.345	38.1075	37.64	37.3525	37.06	36.57	36.2025	36.39	35.965	35.6225	35.0025	35.005	35.6175	36.3375	36.765	36.8775	37.12	37.113
		#2	37.7425	37.9475	37.765	37.385	37.3	37.325	36.92	36.71	36.2775	36.025	36.0725	36.335	36.4725	36.375	36.0875	35.76	35.5225	35.5075	35.487
		#3	38.355	38.475	38.4625	38.185	37.8325	37.84	37.59	37.5325	37.63	37.5025	37.465	37.145	37.0575	36.8	37.1	36.715	36.765	36.6875	36.598
		#4	37.855	38.2225	38.1875	37.8725	37.58	37.4625	37.34	37.0825	37.1325	36.8625	36.5	36.18	36.22	36.26	36.3675	36.2375	36.63	36.86	36.764
		#5	37.725	37.97	37.8025	37.49	37.3025	37.1675	36.9575	36.8	36.5125	36.22	36.1125	35.825	35.8125	35.5975	35.5875	35.325	34.995	35.125	35.1235
	mean		38.006	38.192	38.065	37.7145	37.4735	37.371	37.0755	36.8655	36.7885	36.515	36.3545	36.0975	36.1135	36.13	36.296	36.1605	36.158	36.26	36.2171
	SD		0.287422	0.206636	0.258351	0.286655	0.206982	0.271508	0.354487	0.438182	0.514307	0.587459	0.621014	0.697675	0.685672	0.463042	0.489631	0.554487	0.757013	0.792065	0.77147
	CAP	#1	38	39.5	40.435	40.3975	39.3375	39.585	39.56	39.575	38.58	38.7175	38.8125	38.815	39.2175	39.3525	38.4225	38.8	39.0625	39.0625	39.0625
		#3	38.5	39.5	41.2275	41.2625	40.74	40.29	40.2625	40.2725	39.545	39.2875	39.485	39.2725	39.8025	39.2925	37.1525	36.7325	37.5575	37.5625	37.589
		#4	38.81	39.7	41.0675	41.28	41.2475	41.2075	41.2525	41.255	41.1675	41.47	41.3425	41.2225	40.5925	40.8825	40.205	39.7375	39.16	39.63	39.489
		#5	38	39	40.7625	40.85	41.02	41	40.9075	40.83	41.0725	41.1225	41.145	41.185	41.0025	40.595	40.805	40.68	40.5475	40.3175	40.123
		#6	38	41.3925	41.6125	41.4375	40.885	40.515	40.345	40.155	40.2025	40.2525	40.43	40.08	39.9625	39.8225	39.67	39.4425	39.0875	39.1875	39.1765
	mean		38.3275	39.425	40.8731	40.9475	40.5862	40.5206	40.4956	40.4831	40.0913	40.1494	40.1962	40.1238	40.1538	40.0306	39.1463	38.9875	39.0819	39.1431	39.0659
	SD		0.345353	0.258602	0.303131	0.361174	0.743035	0.638392	0.646576	0.629517	1.08437	1.17091	1.07641	1.09213	0.691523	0.715698	1.44666	1.46178	1.05809	1.01502	0.932432

## Sheet: Figure4
	Ta = 28°C	time	0	5	10	15	20	25	30
	CON	#1	36.6875	36.8125	36.75	36.625	36.375	36.3125	36.25
		#2	36.3125	36.25	36.0625	36.125	36.3125	36.5	36.25
		#3	36.3125	36.375	36.5625	36.5	36.4375	36.3125	36.3125
		#4	36.5625	36.625	36.5	36.3125	36.25	36.25	36.5
	mean		36.4688	36.5156	36.4688	36.3906	36.3438	36.3438	36.3281
	SD		0.117851	0.155902	0.222439	0.153093	0.0779512	0.10623	0.10623
	CAP	#1	36.875	36.625	36.5	36.5	36.5625	36.625	36.5625
		#2	36.5625	36.5	36.375	36.375	36.25	36.1875	36.25
		#3	37.25	37.125	37	36.8125	36.5625	36.3125	36.125
		#4	36.3125	36.25	36.0625	36.125	36.3125	36.5	36.25
	mean		35.401	37.1375	38.6583	39.6708	40.5417	40.3833	40.1333
	SD		0.35078	0.318689	0.337659	0.247547	0.142351	0.168286	0.161626
	Ta = 37°C	time	0	5	10	15	20	25	30
	CON	#1	35.5	35.6	35.9375	36.3	36.6875	37.0125	37.2875
		#2	35.5156	35.65	35.8625	36.1625	36.45	36.725	36.9875
		#3	36.5781	37.4	38.075	38.1625	37.925	37.5375	37.45
		#4	37.1562	37.6625	37.7625	37.8125	37.8125	37.5625	37.3375
		#5	36.1875	36.5781	36.9094	37.1094	37.2188	37.2094	37.2656
	mean		36.1875	36.5781	36.9094	37.1094	37.2188	37.2094	37.2656
	SD		0.596724	0.786381	0.858242	0.764241	0.585608	0.338117	0.170583
	CAP	#1	35.1719	36.7375	38.375	39.8875	41	40.775	40.325
		#2	36.125	37.875	39.025	39.3625	39.8375	39.925	40.1375
		#3	34.9062	36.8	38.575	39.7625	40.7875	40.45	39.9375
		#4	35.401	37.1375	38.6583	39.6708	40.5417	40.3833	40.1333
		#5	35.401	37.1375	38.6583	39.6708	40.5417	40.3833	40.1333
	mean		35.401	37.1375	38.6583	39.6708	40.5417	40.3833	40.1333
	SD		0.45317	0.452165	0.235407	0.193918	0.437708	0.303281	0.137026

## Sheet: Figure6
		28°C		37°C
		CON	CAP	CON	CAP
VMPO	#1	11	14	41	19
	#2	9	10	60	14
	#3	13	18	45	20
	#4			41	19
	#5			60	14
	mean	11	14	49.4	17.2
	SD	2	4	9.81326	2.94958
MnPO	#1	4	8	31	17
	#2	15	13	31	23
	#3	6	7	34	7
	#4			30	10
	#5			30	11
	mean	8.33333	9.33333	31.2	13.6
	SD	5.85947	3.21455	1.64317	6.38749
MPO	#1	5	7	35	13
	#2	2	6	28	14
	#3	9	7	34	14
	#4			29	19
	#5			33	15
	mean	5.33333	6.66667	31.8	15
	SD	3.51188	0.57735	3.11448	2.34521

## Sheet: eye-wiping
		CON	CAP
eye-wiping test	#1	53	13
[figure not shown]	#2	23	17
	#3	46	7
	#4	38	4
	#5	52	8
	#6	29	5
	#7	47	2
	#8	38	4
	mean	40.75	7.5
	SD	10.328	5.09902
